# Supplementary material for: Pathogenic BCL11A variants provide insights into the mechanisms of human fetal hemoglobin silencing
Source: PLoS Genet. 2021 Oct 11;17(10):e1009835. doi: 10.1371/journal.pgen.1009835 (PMC8530301; doi:10.1371/journal.pgen.1009835)
Supplement: S1 Table — (XLSX) [file pgen.1009835.s004.xlsx]

## Sheet:  Supplementary_x000a_Table 1
Name	Sequence	Experiment
Creation of BCL11A mutant constructs
BCL11A XL WT Sequence	ATGTCTCGCCGCAAGCAAGGCAAACCCCAGCACTTAAGCAAACGGGAATTCTCGCCCGAGCCTCTTGAAGCCATTCTTACAGATGATGAACCAGACCACGGCCCGTTGGGAGCTCCAGAAGGGGATCATGACCTCCTCACCTGTGGGCAGTGCCAGATGAACTTCCCATTGGGGGACATTCTTATTTTTATCGAGCACAAACGGAAACAATGCAATGGCAGCCTCTGCTTAGAAAAAGCTGTGGATAAGCCACCTTCCCCTTCACCAATCGAGATGAAAAAAGCATCCAATCCCGTGGAGGTTGGCATCCAGGTCACGCCAGAGGATGACGATTGTTTATCAACGTCATCTAGAGGAATTTGCCCCAAACAGGAACACATAGCAGATAAACTTCTGCAC…
Mut-1_F	TGACCTCCTCCCCTGTGGGCA	Site-Directed Mutagenesis
Mut-1_R	TGATCCCCTTCTGGAGCTC	Site-Directed Mutagenesis
Mut-2_F	CTCCTCACCTTTGGGCAGTGC	Site-Directed Mutagenesis
Mut-2_R	GTCATGATCCCCTTCTGGAG	Site-Directed Mutagenesis
Mut-3_F	TTATCGAGCAAAAACGGAAC	Site-Directed Mutagenesis
Mut-3_R	AAATAAGAATGTCCCCCAATG	Site-Directed Mutagenesis
Mut-4_F	CAGAGTAGCACGCTCACCAGG	Site-Directed Mutagenesis
Mut-4_R	GGCACAGGCATAGTTGCA	Site-Directed Mutagenesis
HA-tag_F	TGATGTGCCGGATTATGCGTAGGGATCCCTCGAGACG	Site-Directed Mutagenesis
HA-tag_R	TACGGATAACCTGAGGAACCTTCAGTTTTTATATCATTATTCAACACTCG	Site-Directed Mutagenesis
Detection of chromatin binding events
3'HBB_F	GCCTTGATTTCAGAATCTTGCCA	ChIP-qPCR
3'HBB_R	GATCAGAGGTCTGCTGGCTC	ChIP-qPCR
HBB promoter_F	TGCTCCTGGGAGTAGATTGG	ChIP-qPCR
HBB promoter_R	TGGTATGGGGCCAAGAGATA	ChIP-qPCR
HBG1/2 promoter_F	GCTGAAGGGTGCTTCCTTTT	ChIP-qPCR
HBG1/2 promoter_R	AAACGGTCCCTGGCTAAACT	ChIP-qPCR
HBG1/2 intergenic_F	GCATTTGAAGTGGGTCCTTT	ChIP-qPCR
HBG1/2 intergenic_R	CAGTGAAATGTCAAGTTCTTTCTTT	ChIP-qPCR
EGR1 -1kb_F	CTGCTCAGTTCGTGCTCACT	ChIP-qPCR
EGR1 -1kb_R	GAAAGAGGGGCTTCCCTATG	ChIP-qPCR
Gene expression
eHBG_ F	TTTGCCCAGCTGAGTGAACT	RT-qPCR
eHBG_ R	CACATTTCCCAGGAGCTTGA	RT-qPCR
eHBB_F	GATGGCCTGGCTCACCTG	RT-qPCR
eHBB _R	TGCCCAGGAGCCTGAAGT	RT-qPCR
