# Supplementary material for: Pathogenic BCL11A variants provide insights into the mechanisms of human fetal hemoglobin silencing
Source: PLoS Genet. 2021 Oct 11;17(10):e1009835. doi: 10.1371/journal.pgen.1009835 (PMC8530301; doi:10.1371/journal.pgen.1009835)
Supplement: S3 Table — (XLSX) [file pgen.1009835.s006.xlsx]

## Sheet:  Supplementary_x000a_Table 3
BCL11A deletion	HbF	Ref	BCL11A Nonsense/Frameshift	HbF	Ref	BCL11A missense mutation	HbF	Ref
B_Patient 1 (hg19 chr2: 60,689,727-61,128,229)	23.8	Basak	c.154C>T (p.Gln52Ter)	3.1	Dias	c.139A>C (p.Thr47Pro)	20.8	Dias
B_Patient 2 (hg19 chr2: 60,029,857-61,059,383)	16.1	Basak	c.193G>T (p.Glu65Ter)	8.6	Dias	c.143G>T (p.Cys48Phe)	8	Dias
B_Patient 3 (hg19 chr2: 59,958,420-60,834,298	29.7	Basak	c.577delC (p.His193Ter)	16	Yoshida	c.198C>A (p.His66Gln)	8.7	Dias
F_Patient 2 (hg19 chr2:60603496-61246496）	4.8	Funnell	c.644C>G (p.Ser215Ter)	2.48	Cai	c.2351A > C (p.Lys784Thr)	12.7	Yoshida
F_Patient 3 (hg19 chr2:60257496-62762496)	6.2	Funnell	c.1343delC (p.Pro448Argfs*31)	4.4	Soblet
			c.1453G>T (p.Glu485Ter)	18.7	Wessels
			c.2035_2037delinsC (p.Ser679GlnfsTer47)	26.3	Dias
